# Supplementary material for: Exploring the Molecular Mechanism of Action of Yinchen Wuling Powder for the Treatment of Hyperlipidemia, Using Network Pharmacology, Molecular Docking, and Molecular Dynamics Simulation
Source: Biomed Res Int. 2021 Oct 28;2021:9965906. doi: 10.1155/2021/9965906 (PMC8568510; doi:10.1155/2021/9965906)
Supplement: Supplementary Materials — Supplementary Information Table S1: active ingredients found in YCWL. Supplementary information Table S2: top five active ingredients found in YCWL. Supplementary information Table S3: top five enrichment results from each GO analysis. Supplementary information Table S4: molecular docking scores. Supplementary information Table S5: free energies of binding for PTGS2-quercetin. Supplementary information Table S6: free energies of binding for PTGS2-taxifolin. Supplementary information Table S7: free energies of binding for PTGS2-isorhamnetin. [file 9965906.f1.zip]

Archive with 7 entries (7 files):
- 9965906.f1.docx
- 9965906.f2.docx
- 9965906.f3.docx
- 9965906.f4.docx
- 9965906.f5.docx
- 9965906.f6.docx
- 9965906.f7.docx
